# Supplementary material for: Intra-molecular origin of the spin-phonon coupling in slow-relaxing molecular magnets
Source: Chem Sci. 2017 Jul 31;8(9):6051–9. doi: 10.1039/c7sc02832f (PMC5625570; doi:10.1039/c7sc02832f)
Supplement: Supplementary file 3 [file SC-008-C7SC02832F-s003.xyz]

228

Fe    6.0268763557236547E+00    3.0636294247778677E+00    3.2907942524168052E+00
N    7.8275732415592181E+00    3.9611828102258331E+00    3.3449663735230262E+00
N    5.9377098053689705E+00    1.0686533458695777E+00    3.4681411376441367E+00
N    4.5110383800223453E+00    4.0169425560713270E+00    2.3750424080540995E+00
N    6.6234789532728531E+00    2.6246897336436961E+00    1.2347044033030239E+00
C    5.9012940923814172E+00    8.1473355989233248E-02    4.4458613013759916E+00
C    6.1341361168004962E+00   -1.1663544469736897E+00    3.8441992791265784E+00
H    6.1273239565483077E+00   -2.1249928012298898E+00    4.3503606352936623E+00
C    8.0978049197752533E+00    2.7766400878837549E+00    1.2088137862499952E+00
H    8.4675369383227839E+00    2.9246132900445749E+00    1.8358836816158688E-01
H    8.5040068788560923E+00    1.8180617618286607E+00    1.5686727163668346E+00
C    8.4919890179317541E+00    3.8812418776258388E+00    2.1351571489694163E+00
C    2.5000881014165164E+00    4.5986842602134610E+00    1.4838451252186773E+00
H    1.4726085286801567E+00    4.9344934794180126E+00    1.4042217911281323E+00
C    9.4416691615202453E+00    5.5648955299206637E+00    3.2916045684738044E+00
H    1.0091934736985726E+01    6.3798459604573381E+00    3.5901043653249363E+00
C    3.3790944123848585E+00    4.2960240036189479E+00    4.1421407705529367E-01
H    3.1547072275366346E+00    4.3160625271924928E+00   -6.4712478080627711E-01
C    8.0057379523029120E+00    5.3085765655324577E+00    5.4238194195740181E+00
C    5.9311440434663290E+00    3.6362554194282986E+00    3.9381848530953412E-01
H    5.8486753248727341E+00    3.3185972123547018E+00   -6.5746588316375987E-01
H    6.5739477515244458E+00    4.5326637004944965E+00    4.0371090060227444E-01
C    4.6008590924791015E+00    3.9532106034837691E+00    9.9605994871678083E-01
C    9.4872593233683933E+00    4.8568651997473449E+00    2.0646495888632441E+00
H    1.0164432574841134E+01    5.0317685984890241E+00    1.2360260525404900E+00
C    8.4191537872951780E+00    4.9884735007137371E+00    4.0655578691261809E+00
C    3.2169675198302605E+00    4.4148749008358603E+00    2.6779093339223978E+00
C    2.7384851365391287E+00    4.5283810601260672E+00    4.0469413957726275E+00
C    6.2042571483962385E+00    4.3548718290753358E-01    2.2635923046285140E+00
C    6.3346275699932528E+00   -9.4094945283503939E-01    2.4622209748223147E+00
H    6.5372154577290109E+00   -1.6864395621257098E+00    1.7017754574401662E+00
C    6.1700807885683808E+00    1.2356107951484254E+00    9.9520141885714242E-01
H    6.7525301026058537E+00    7.5485332242426695E-01    1.9360220718814020E-01
H    5.1348724888622970E+00    1.3163354470694335E+00    6.2819962457026557E-01
C    3.6215818152900732E+00    4.5907963836333225E+00    5.1446238062999079E+00
H    4.6960002095591165E+00    4.6727375589399953E+00    4.9721011107678796E+00
C    5.6033032323263230E+00    3.3363279713971239E-01    5.8549457513778274E+00
C    6.0367701546153150E+00   -5.7051184750958017E-01    6.8523001637883807E+00
H    6.6838139358647775E+00   -1.4026962735418083E+00    6.5776591475623762E+00
C    7.2073440982371269E+00    4.4203431521387770E+00    6.1790004275652137E+00
H    6.9124871747620649E+00    3.4602265560358902E+00    5.7524811042589601E+00
C    1.3531245727413486E+00    4.5283192921439355E+00    4.3232241116485772E+00
H    6.3933043141977974E-01    4.5252307236531362E+00    3.5019027643883271E+00
C    8.4208813271059704E+00    6.5052551549779931E+00    6.0517773445029350E+00
H    9.0358860655140578E+00    7.2128221511244490E+00    5.4983435511537424E+00
C    6.8413603803383554E+00    4.7155509427661144E+00    7.4933732394983474E+00
H    6.2511760811010966E+00    3.9859472755744272E+00    8.0473910285545003E+00
C    7.2680504316120507E+00    5.9026131110893623E+00    8.0979939981850215E+00
H    7.0050026085318606E+00    6.1333328425149389E+00    9.1267349090985128E+00
C    4.7988968136187715E+00    1.4179010803488761E+00    6.2642001265009162E+00
H    4.4214963256568405E+00    2.1158345495640880E+00    5.5169054217722859E+00
C    5.6522848503650431E+00   -4.1800918897694223E-01    8.1856784295260230E+00
H    6.0098900685454968E+00   -1.1315516909277481E+00    8.9268338097993354E+00
C    3.1405366803237618E+00    4.5681627277677324E+00    6.4545336517253373E+00
H    3.8541972294121565E+00    4.6201064000734418E+00    7.2759311606810471E+00
C    8.7282539024678285E-01    4.4943277279030402E+00    5.6299808961654243E+00
H   -2.0325566900862316E-01    4.4699201048667838E+00    5.8039399530272444E+00
C    8.0597370464806932E+00    6.7957294305310274E+00    7.3651639809815466E+00
H    8.4075651346320743E+00    7.7203525839232094E+00    7.8231280335571602E+00
C    4.4133321253876598E+00    1.5660159149248809E+00    7.5994657175932847E+00
H    3.7520398994580391E+00    2.3837932304196574E+00    7.8793277376392403E+00
C    1.7666468608584296E+00    4.4886177750988265E+00    6.7068881544849690E+00
H    1.3876094013506672E+00    4.4450689906475516E+00    7.7239688128954853E+00
C    4.8265703814714893E+00    6.4590641996221543E-01    8.5695236307406208E+00
H    4.5045029802765502E+00    7.5787227581666206E-01    9.6040338582643887E+00
Fe    1.2896120366347800E+01    1.0213789705606835E+01    1.3088855052613914E+01
N    1.1095423848494079E+01    9.3162358530426310E+00    1.3034683321669281E+01
N    1.2985286980577106E+01    1.2208765719904907E+01    1.2911508311897272E+01
N    1.4411959178309203E+01    9.2604784967776865E+00    1.4004607126312619E+01
N    1.2299517809934072E+01    1.0652729880696755E+01    1.5144944723074152E+01
C    1.3021701866942831E+01    1.3195945707296216E+01    1.1933788135789454E+01
C    1.2788861039962958E+01    1.4443773748789626E+01    1.2535450122155849E+01
H    1.2795672701578679E+01    1.5402412150465571E+01    1.2029288850368648E+01
C    1.0825191902034963E+01    1.0500779226247079E+01    1.5170835862781122E+01
H    1.0455459626893139E+01    1.0352806050776811E+01    1.6196061181794899E+01
H    1.0418989878793758E+01    1.1459357408001592E+01    1.4810976595593583E+01
C    1.0431007243518060E+01    9.3961780746468193E+00    1.4244491999830581E+01
C    1.6422908622904526E+01    8.6787356039715622E+00    1.4895804218110966E+01
H    1.7450388019776419E+01    8.3429259017892168E+00    1.4975427545097816E+01
C    9.4813278115404298E+00    7.7125235527484426E+00    1.3088045053973618E+01
H    8.8310620013486236E+00    6.8975734311473964E+00    1.2789544983489659E+01
C    1.5543902397943370E+01    8.9813961201681760E+00    1.5965435257344540E+01
H    1.5768289496739085E+01    8.9613567945436987E+00    1.7026774093630301E+01
C    1.0917260322015574E+01    7.9688418718769629E+00    1.0955830546621064E+01
C    1.2991852499257439E+01    9.6411644101634568E+00    1.5985831065840284E+01
H    1.3074321380771719E+01    9.9588221278642450E+00    1.7037115534914609E+01
H    1.2349049443120892E+01    8.7447556252816874E+00    1.5975938359384861E+01
C    1.4322136818153860E+01    9.3242067305063454E+00    1.5383589631158349E+01
C    9.4357376035321359E+00    8.4205541114283573E+00    1.4314999888957816E+01
H    8.7585641721621457E+00    8.2456507607225547E+00    1.5143623279569342E+01
C    1.0503841982025076E+01    8.2889465605716950E+00    1.2314090959440126E+01
C    1.5706028888360054E+01    8.8625428483866067E+00    1.3701739878209878E+01
C    1.6184511709737556E+01    8.7490379373134921E+00    1.2332707881186538E+01
C    1.2718739885283277E+01    1.2841932337412425E+01    1.4116056959128482E+01
C    1.2588368830708196E+01    1.4218368918083325E+01    1.3917428328672484E+01
H    1.2385781263676751E+01    1.4963858934697244E+01    1.4677874023749656E+01
C    1.2752915866971046E+01    1.2041808796100693E+01    1.5384447866166045E+01
H    1.2170466618174654E+01    1.2522565988811779E+01    1.6186047258613488E+01
H    1.3788124127792035E+01    1.1961083862590232E+01    1.5751449718377314E+01
C    1.5301414750887378E+01    8.6866237812480076E+00    1.1235025626581354E+01
H    1.4226996416884191E+01    8.6046817562342159E+00    1.1407548281505008E+01
C    1.3319695154191757E+01    1.2943787642114611E+01    1.0524703951320973E+01
C    1.2886225353993931E+01    1.3847930345084272E+01    9.5273490478957292E+00
H    1.2239182924984789E+01    1.4680115752746797E+01    9.8019902537336989E+00
C    1.1715651533368673E+01    8.8570767745998147E+00    1.0200648564350736E+01
H    1.2010509697086626E+01    9.8171927868976372E+00    1.0627168333369850E+01
C    1.7569872286923150E+01    8.7491009256059389E+00    1.2056425294465543E+01
H    1.8283666338379192E+01    8.7521885750885975E+00    1.2877746719742881E+01
C    1.0502114300474993E+01    6.7721647325821053E+00    1.0327871613393505E+01
H    9.8871107837783825E+00    6.0645971246126580E+00    1.0881305928879392E+01
C    1.2081637121113072E+01    8.5618679739638939E+00    8.8862764905025244E+00
H    1.2671820536118048E+01    9.2914720747092350E+00    8.3322583674187829E+00
C    1.1654945529836731E+01    7.3748066827676313E+00    8.2816550917341623E+00
H    1.1917994163677667E+01    7.1440864503010806E+00    7.2529145038233578E+00
C    1.4124098708729170E+01    1.1859517454629948E+01    1.0115449042913708E+01
H    1.4501500492243323E+01    1.1161584947647142E+01    1.0862743993204356E+01
C    1.3270712843671150E+01    1.3695429250996170E+01    8.1939712261138258E+00
H    1.2913106596220086E+01    1.4408970947205948E+01    7.4528155727765402E+00
C    1.5782460133109938E+01    8.7092553878952526E+00    9.9251158347620514E+00
H    1.5068799534321474E+01    8.6573131279689228E+00    9.1037183017635481E+00
C    1.8050171297904647E+01    8.7830904063483288E+00    1.0749668392205404E+01
H    1.9126252342640921E+01    8.8074994134078786E+00    1.0575709488406886E+01
C    1.0863260522879267E+01    6.4816894777447756E+00    9.0144857170282133E+00
H    1.0515431512302637E+01    5.5570668123714322E+00    8.5565213758064846E+00
C    1.4509665536565800E+01    1.1711404160389487E+01    8.7801838895591988E+00
H    1.5170956717486051E+01    1.0893626082304520E+01    8.5003216599247420E+00
C    1.7156349762687995E+01    8.7888028406870724E+00    9.6727611880014273E+00
H    1.7535387365835376E+01    8.8323502254276072E+00    8.6556805204413401E+00
C    1.4096425356935296E+01    1.2631512300860702E+01    7.8101255174801896E+00
H    1.4418493829249842E+01    1.2519547111566201E+01    6.7756155349231735E+00
Na    3.9720753911737749E+00    9.7186531410758530E+00    3.5077756262282156E+00
O    2.7490272604119399E+00    9.1131460589614388E+00    1.5503353192219764E+00
O    5.1048889762675822E+00    1.1502115813691617E+01    2.4974239794176460E+00
O    2.7780131239887607E+00    8.0240103617204301E+00    4.6133178989278498E+00
O    2.8630687762396758E+00    1.1744847642239925E+01    4.2949319760766826E+00
O    5.0090776709555049E+00    9.3974063737909024E+00    5.6268067205727199E+00
C    3.5760357134976890E+00    8.3100812663269306E+00    6.8710472175683235E-01
H    4.1758952744291031E+00    8.9679691105806452E+00    3.5657672787309524E-02
H    2.9398331358237235E+00    7.6776256793894095E+00    4.7644568016302347E-02
C    6.5278328894153512E+00    1.1422137724080095E+01    2.3203491124359510E+00
H    6.9024499612015529E+00    1.2313569733675598E+01    1.7941978868032904E+00
H    6.7243867935337844E+00    1.0517251414513375E+01    1.7351349218276917E+00
H    7.0558771992714613E+00    1.1348731954043254E+01    3.2823738491712260E+00
C    4.4714510781174939E+00    7.4307203234833805E+00    1.5270114211357606E+00
H    3.8824925776952268E+00    6.8846359874669227E+00    2.2809789019605362E+00
H    4.9486354481944677E+00    6.6758276142058586E+00    8.8137846941916664E-01
C    1.4558345575217353E+00    1.1793936557194723E+01    4.5984651275695434E+00
H    1.1468421083022835E+00    1.2815358053163330E+01    4.8696704636193546E+00
H    1.2883415966674538E+00    1.1132127293084570E+01    5.4555263450804174E+00
H    8.4670838104696589E-01    1.1455029173242476E+01    3.7471767292554721E+00
C    1.8780084097014409E+00    9.9708752723725720E+00    7.9894981324782255E-01
H    2.4480686619612060E+00    1.0673721193760612E+01    1.7059387788264041E-01
H    1.2635722229895805E+00    1.0518479372815980E+01    1.5237256662027969E+00
H    1.2172635860000651E+00    9.3729717916858437E+00    1.5150641182667773E-01
C    1.3574040588754464E+00    8.0029993470486644E+00    4.4058358472252328E+00
H    9.2021496638702283E-01    7.0724805644735111E+00    4.7966082924230076E+00
H    1.2003482131759453E+00    8.0565434285346296E+00    3.3221466464658311E+00
H    8.7337064873581149E-01    8.8716435588320266E+00    4.8789371070093548E+00
C    3.2312818377487114E+00    1.2748063960890585E+01    3.3329333272765580E+00
H    2.9052346871614727E+00    1.3743286123434684E+01    3.6757847611572889E+00
H    2.7357604164048213E+00    1.2546953602380690E+01    2.3675616061507121E+00
C    3.1279942012816386E+00    7.9989603240430149E+00    6.0069008709103269E+00
H    2.7847338930960470E+00    7.0606228889565337E+00    6.4680903971805570E+00
H    2.6527457112747150E+00    8.8507475831639351E+00    6.5240636895359945E+00
C    4.6296547063345219E+00    8.1072898438719818E+00    6.1308077734666426E+00
H    4.9192531503861279E+00    7.9949011152877345E+00    7.1879164751532381E+00
H    5.1322122047081216E+00    7.3034011614580958E+00    5.5665313115640354E+00
C    4.7282339403392291E+00    1.2730835936015275E+01    3.1479720037280288E+00
H    5.0375910300328401E+00    1.3584732698515342E+01    2.5235799659404092E+00
H    5.2381661334515277E+00    1.2821716183253409E+01    4.1218384297671298E+00
C    6.3896958405218358E+00    9.7223335792795158E+00    5.8423579977772686E+00
H    6.6120807772899104E+00    9.8525979784029296E+00    6.9119184501204316E+00
H    6.5709099512923599E+00    1.0676498123491418E+01    5.3394474547075346E+00
H    7.0576578064366817E+00    8.9557813171746616E+00    5.4245471663805036E+00
O    5.4791447201839940E+00    8.2431417835966094E+00    2.1661548015198608E+00
C    6.4875657905527442E+00    7.4235232272485856E+00    2.7850645363342559E+00
H    6.0636836160642584E+00    6.7911139770987603E+00    3.5802812026552999E+00
H    7.2376054800850884E+00    8.1020318331618491E+00    3.2086828433315016E+00
H    6.9734536153229225E+00    6.7634457880777106E+00    2.0482655016828222E+00
Na    1.4950921246816634E+01    3.5587660635738878E+00    1.2871873798420085E+01
O    1.6173969450196619E+01    4.1642733273621850E+00    1.4829314705607738E+01
O    1.3818107520455563E+01    1.7753032332648164E+00    1.3882225160208449E+01
O    1.6144983136804267E+01    5.2534091238706591E+00    1.1766332203412398E+01
O    1.6059927606390673E+01    1.5325721194663842E+00    1.2084717164966252E+01
O    1.3913918635881986E+01    3.8800136647745509E+00    1.0752842258452871E+01
C    1.5346960510902315E+01    4.9673385351168999E+00    1.5692544464155107E+01
H    1.4747101687799804E+01    4.3094501681990920E+00    1.6343991659310483E+01
H    1.5983163659754378E+01    5.5997934398218989E+00    1.6332004757900606E+01
C    1.2395163679406460E+01    1.8552817669135322E+00    1.4059300395881161E+01
H    1.2020546795775765E+01    9.6384959108664248E-01    1.4585451479073596E+01
H    1.2198609839788547E+01    2.7601680920726310E+00    1.4644514586000703E+01
H    1.1867119600647177E+01    1.9286873840076710E+00    1.3097275504554347E+01
C    1.4451545141889953E+01    5.8466993236700615E+00    1.4852637589997354E+01
H    1.5040504362208207E+01    6.3927834050208414E+00    1.4098670489181158E+01
H    1.3974361343678593E+01    6.6015918600794015E+00    1.5498271139233662E+01
C    1.7467161912217630E+01    1.4834826478353755E+00    1.1781184461421473E+01
H    1.7776154744371244E+01    4.6206136306155471E-01    1.1509978870673898E+01
H    1.7634655034228278E+01    2.1452918926470956E+00    1.0924123282693465E+01
H    1.8076288405403609E+01    1.8223901670477458E+00    1.2632472552680550E+01
C    1.7044988565160708E+01    3.3065438274208234E+00    1.5580699540693265E+01
H    1.6474927936707573E+01    2.6036982290599968E+00    1.6209055518840618E+01
H    1.7659424678607312E+01    2.7589398042800872E+00    1.4855923572331827E+01
H    1.7705733059343761E+01    3.9044476729841819E+00    1.6228142979326915E+01
C    1.7565592375267990E+01    5.2744199704757797E+00    1.1973813208628535E+01
H    1.8002781824973201E+01    6.2049387844224873E+00    1.1583041216102487E+01
H    1.7722648346440590E+01    5.2208759388258761E+00    1.3057502417218304E+01
H    1.8049626241112986E+01    4.4057757946031240E+00    1.1500712373035483E+01
C    1.5691715468467301E+01    5.2935548758624029E-01    1.3046715851103801E+01
H    1.6017761913163120E+01   -4.6586698444770613E-01    1.2703864703337102E+01
H    1.6187236187425750E+01    7.3046569500604563E-01    1.4012087954029289E+01
C    1.5795003508572931E+01    5.2784590200499384E+00    1.0372748834660008E+01
H    1.6138262617763381E+01    6.2167966222738347E+00    9.9115587705441204E+00
H    1.6270250852068980E+01    4.4266715186316148E+00    9.8555853657849912E+00
C    1.4293343003623715E+01    5.1701298987418856E+00    1.0248841630194384E+01
H    1.4003743328731794E+01    5.2825180043348832E+00    9.1917331672402174E+00
H    1.3790784316477692E+01    5.9740179056820173E+00    1.0813118047393623E+01
C    1.4194763379846673E+01    5.4658332809463672E-01    1.3231677263859298E+01
H    1.3885405572369878E+01   -3.0731315177391799E-01    1.3856069338991961E+01
H    1.3684830481434796E+01    4.5570327922760323E-01    1.2257811194982525E+01
C    1.2533300605224985E+01    3.5550853873147803E+00    1.0537291503576999E+01
H    1.2310916098348590E+01    3.4248214386180935E+00    9.4677308855888924E+00
H    1.2352086586648028E+01    2.6009208711844831E+00    1.1040202120464080E+01
H    1.1865339068822113E+01    4.3216380789851465E+00    1.0955102236572010E+01
O    1.3443851882213634E+01    5.0342770463673912E+00    1.4213494574251232E+01
C    1.2435431175813742E+01    5.8538961524028901E+00    1.3594584998103855E+01
H    1.2859312987775114E+01    6.4863053646543554E+00    1.2799368172895155E+01
H    1.1685391451940426E+01    5.1753876490621566E+00    1.3170966678490739E+01
H    1.1949543034721422E+01    6.5139735614441268E+00    1.4331383784150393E+01
